# Supplementary material for: Comparison of Caregiver-Reported Dietary Intake Methods in Zellweger Spectrum Disorder
Source: Nutrients. 2025 Mar 12;17(6):989. doi: 10.3390/nu17060989 (PMC11944273; doi:10.3390/nu17060989)
Supplement: Supplementary file 1 [file nutrients-17-00989-s001.zip]

Archive with 1 entries (1 files):
- nutrients-3465184-supplementary.pdf
